# Supplementary material for: Network analysis of distress, symptom burden, social support, and digital health literacy in older postoperative patients with gastric cancer
Source: Front Psychiatry. 2026 Jun 29;17:1741661. doi: 10.3389/fpsyt.2026.1741661 (PMC13360191; doi:10.3389/fpsyt.2026.1741661)
Supplement: Supplementary file 1 [file DataSheet1.csv]

B1	B2	B3	M1	M2	M3	S1	S2	S3	E
7	10	6	11	3	3	24	20	25	35
6	10	5	0	6	2	27	22	23	35
6	8	7	11	6	4	24	20	22	29
8	13	7	27	8	12	20	18	18	22
8	7	5	3	1	1	19	9	19	8
6	7	5	29	10	14	23	20	23	20
7	6	7	13	0	9	23	20	19	26
6	6	8	23	10	10	23	17	20	26
8	6	5	6	5	2	27	23	22	18
6	6	6	8	0	0	25	14	20	8
8	11	6	16	0	5	28	22	25	31
6	6	5	2	1	0	28	28	26	32
6	7	5	8	3	0	24	8	5	8
6	6	6	5	2	1	24	18	14	8
6	8	6	5	8	2	27	24	24	18
7	12	6	25	0	14	26	23	23	8
6	6	6	3	3	0	25	24	25	13
10	12	11	30	1	11	21	10	19	15
6	6	6	1	1	1	24	21	23	29
10	13	6	18	2	5	23	15	20	20
8	8	5	14	0	5	21	12	18	8
6	7	5	3	0	0	25	25	25	32
6	8	8	5	0	0	19	16	16	32
9	7	9	29	0	12	13	16	10	33
7	8	7	15	0	3	28	25	27	38
8	6	7	16	0	4	22	16	21	24
6	6	8	14	4	6	23	21	20	28
8	6	6	7	7	4	27	24	23	30
7	6	5	10	0	6	22	10	18	30
6	6	7	3	1	0	24	6	4	8
6	6	8	38	20	7	28	28	28	40
8	7	6	19	8	4	25	18	20	14
6	7	6	12	5	5	28	24	12	13
6	6	6	2	7	0	24	24	24	24
7	7	7	15	2	5	27	4	19	8
6	6	7	15	6	4	20	19	20	8
6	9	7	5	0	5	28	24	28	22
13	6	7	14	7	15	23	19	21	8
6	7	6	10	16	8	23	18	20	8
8	10	7	6	2	10	24	19	21	11
6	6	6	35	8	16	16	17	18	20
6	6	5	16	3	8	28	16	10	8
10	9	7	35	6	2	26	21	22	27
7	6	6	16	3	0	25	17	19	23
6	6	6	4	1	0	28	19	24	22
8	11	10	27	12	17	22	22	20	25
16	26	5	40	0	24	28	8	4	30
9	6	5	16	0	8	23	9	19	22
7	11	5	18	0	5	24	15	20	31
6	6	5	0	0	0	28	24	24	8
6	6	6	9	0	0	19	19	19	21
6	7	5	9	10	0	24	24	25	24
12	9	9	32	0	18	25	14	20	13
6	6	6	6	1	0	16	9	11	8
7	6	7	16	4	3	26	10	10	8
7	7	7	6	0	0	28	16	15	24
7	8	6	9	2	8	27	15	23	8
8	10	6	16	7	1	25	8	19	8
6	6	6	2	2	2	28	26	23	17
6	7	6	1	0	7	23	16	19	32
6	6	5	1	0	0	28	19	20	27
6	6	8	11	10	0	28	20	25	18
6	6	5	7	16	0	28	25	26	27
6	7	9	28	12	6	23	15	18	9
6	6	6	4	1	0	23	16	20	37
6	6	6	3	0	0	24	24	24	27
7	9	6	3	0	0	28	20	23	28
8	8	6	9	3	4	20	18	20	26
8	6	9	4	3	1	23	12	18	8
7	6	8	7	2	1	21	12	8	8
10	11	6	10	1	6	26	17	19	30
7	7	6	5	0	6	25	20	4	23
6	6	6	2	2	1	18	19	12	31
7	12	5	19	12	12	20	20	19	17
8	6	7	11	5	2	26	21	21	11
6	7	10	27	2	24	28	23	24	18
6	6	9	12	2	12	24	15	4	18
6	6	5	2	0	0	27	26	22	27
6	8	6	4	0	0	24	4	4	22
6	10	5	8	0	2	28	28	28	32
7	6	6	3	0	0	24	10	18	8
7	7	6	5	3	0	28	21	22	27
6	6	5	33	1	12	24	21	21	22
6	7	6	2	1	0	28	24	24	13
7	6	5	1	0	0	25	12	11	24
6	7	5	1	2	0	23	22	23	29
6	7	9	23	4	36	27	25	26	38
20	22	17	71	0	10	28	21	20	16
7	6	6	1	0	0	24	20	4	8
11	9	10	32	16	36	27	20	18	22
6	8	5	3	0	5	24	16	10	11
6	6	7	18	5	0	28	25	25	22
6	7	5	2	0	0	25	21	23	40
6	6	7	2	0	0	18	14	15	21
8	12	6	4	1	2	21	20	20	29
6	9	6	0	1	0	21	9	20	8
6	9	5	5	1	8	26	11	18	27
12	7	5	12	2	0	26	12	16	17
7	9	7	8	1	1	28	24	22	29
6	6	6	0	0	0	24	24	21	22
7	8	5	11	6	4	24	12	18	8
9	8	7	6	10	12	22	16	20	12
7	6	6	2	0	0	24	21	20	16
9	11	8	13	0	2	20	10	16	8
10	8	6	13	2	6	24	13	19	22
6	9	6	13	2	13	24	22	25	27
6	6	5	0	1	0	28	27	24	26
21	28	11	59	12	0	28	28	28	37
10	15	7	7	0	8	18	21	20	40
14	20	7	60	8	25	28	24	25	33
6	7	5	8	1	1	28	23	23	28
10	9	6	6	1	0	22	11	18	8
7	8	10	14	7	8	26	16	24	8
7	6	6	5	4	1	25	14	20	27
6	6	7	21	6	10	28	21	18	8
6	7	5	10	1	0	20	19	12	32
6	6	5	16	0	0	28	26	28	8
7	6	7	10	1	0	25	14	23	8
10	6	9	29	11	28	22	13	14	20
7	11	8	13	0	22	25	24	23	24
6	6	6	4	2	0	24	13	15	21
6	6	6	2	1	0	26	20	21	29
9	6	5	4	0	1	26	14	18	9
10	15	7	19	3	4	20	8	6	29
14	18	6	4	0	2	20	8	12	18
6	7	5	3	2	18	28	28	28	23
8	6	5	6	5	11	28	16	26	8
7	12	8	10	6	6	28	28	28	23
8	15	7	18	0	11	20	18	18	24
7	6	8	8	0	0	27	17	19	11
7	6	7	18	3	4	25	24	23	10
7	8	8	22	7	1	28	19	10	32
7	6	7	7	3	4	24	19	4	8
7	8	7	8	2	6	27	23	26	17
7	6	8	5	6	7	25	21	8	32
6	6	6	1	0	0	24	19	4	22
6	6	6	4	1	0	27	19	19	8
8	7	6	11	3	2	27	14	17	28
10	10	7	21	5	9	24	8	4	8
6	6	6	5	2	6	27	15	16	25
6	6	5	6	1	0	24	22	4	11
8	7	8	20	2	7	23	15	23	23
6	6	6	26	0	6	24	16	24	17
10	6	8	14	3	11	24	8	19	8
8	9	11	42	10	33	21	28	28	40
6	8	7	4	2	2	25	9	4	14
6	6	5	6	4	1	28	22	23	19
7	11	7	19	7	8	28	24	27	9
7	9	8	3	3	4	28	28	28	33
6	7	7	7	2	0	27	12	21	24
9	11	9	10	7	5	19	16	13	24
6	9	5	3	0	3	26	16	22	24
6	12	5	9	0	0	25	20	22	31
6	6	5	7	2	0	28	25	25	40
7	8	7	23	5	35	24	21	20	28
8	6	5	2	0	1	26	17	22	28
6	6	5	0	0	0	28	28	28	32
7	8	6	20	4	8	24	18	4	26
8	8	6	16	4	3	21	14	19	19
9	6	6	24	3	4	23	21	24	21
9	6	6	7	0	7	21	14	19	8
6	8	5	0	0	0	22	17	22	9
6	8	6	3	1	2	27	28	27	27
7	7	7	6	17	0	28	23	21	26
9	14	8	16	4	11	24	12	20	8
6	6	6	7	7	0	28	22	25	29
6	6	5	0	0	0	23	25	26	22
6	6	8	16	2	0	17	10	7	8
7	6	5	20	4	4	24	22	23	8
6	6	6	14	6	32	24	17	18	18
6	7	5	1	0	0	22	13	18	19
6	6	5	0	0	0	13	7	10	32
6	9	7	20	1	2	26	21	23	8
15	16	10	38	7	8	26	9	23	35
6	6	5	11	4	3	27	15	21	22
6	6	6	4	2	1	25	20	4	8
14	15	5	19	0	10	18	4	5	29
9	9	5	11	0	2	20	9	16	21
6	6	6	7	2	0	28	12	4	8
6	6	5	0	0	0	23	19	21	26
9	15	7	11	1	4	27	17	4	8
6	6	6	4	2	2	26	6	4	8
8	6	5	2	2	13	25	20	23	24
6	6	5	14	2	4	25	19	18	32
6	8	6	18	6	4	28	26	19	27
9	8	6	7	7	5	28	24	24	29
6	8	7	8	1	1	26	10	21	13
7	6	6	4	4	0	26	21	21	24
7	14	5	3	3	0	20	11	20	8
7	9	9	27	4	2	27	24	4	8
6	9	5	7	1	0	27	16	21	28
7	6	7	16	7	0	25	18	21	26
8	6	6	27	17	0	24	22	22	30
6	8	6	4	4	0	24	12	18	22
6	6	7	12	0	0	28	13	16	8
9	6	6	14	3	3	24	16	17	27
10	12	11	66	15	27	22	20	20	8
7	8	6	4	1	0	28	23	24	32
6	6	8	11	2	0	28	24	22	27
8	10	6	4	0	0	22	9	18	8
7	10	5	28	1	19	23	17	23	21
6	8	7	10	6	0	28	18	24	30
7	8	8	3	7	3	28	17	23	12
7	6	6	7	2	0	26	12	22	8
6	6	6	4	0	13	25	17	24	24
9	9	5	26	1	20	26	20	21	8
8	6	7	4	1	0	26	14	21	21
6	6	7	0	0	0	24	12	20	8
7	6	6	11	2	1	23	10	16	8
6	6	6	1	0	0	28	24	26	10
6	6	5	1	0	0	27	24	21	23
6	9	5	12	4	12	28	23	22	18
8	6	8	6	4	0	26	20	23	8
6	6	7	1	0	0	28	28	28	28
7	6	5	7	4	2	26	25	25	27
6	6	6	10	2	7	22	12	18	8
6	6	5	10	2	0	28	23	27	40
6	6	5	0	0	2	28	28	28	8
6	6	8	50	8	43	24	18	25	24
12	11	9	44	19	38	28	28	26	20
7	10	9	22	9	5	27	20	22	24
6	6	6	0	0	0	24	20	24	32
6	6	6	2	0	0	28	20	27	19
7	10	6	32	17	40	24	8	4	8
6	9	7	8	0	3	23	18	21	27
6	6	5	3	5	5	26	21	24	8
11	17	9	24	13	6	22	17	16	8
6	6	6	7	6	0	26	19	17	16
6	7	7	4	1	0	24	20	20	29
6	6	6	4	1	3	28	20	19	19
6	7	7	11	2	3	26	23	24	16
7	10	5	15	3	20	22	12	18	23
7	8	6	2	0	7	21	21	19	30
6	7	6	6	0	0	21	4	12	8
6	6	7	11	0	6	25	21	25	8
9	9	5	4	2	2	27	19	23	29
12	14	15	27	8	16	18	19	22	18
7	6	5	2	3	0	28	28	28	32
17	20	15	68	6	24	20	20	22	8
6	6	7	5	0	0	25	27	21	32
6	6	6	9	0	0	28	19	22	8
6	8	5	4	2	9	28	16	19	8
12	11	9	20	6	19	21	12	17	8
6	6	5	1	0	0	28	28	28	24
7	6	6	5	4	1	25	20	23	16
6	6	5	11	11	27	24	16	22	26
7	8	6	8	1	1	26	17	23	26
6	7	6	1	3	0	16	16	16	32
6	6	6	20	1	4	25	22	23	8
6	6	6	2	1	0	24	24	22	28
7	12	8	30	10	6	23	14	20	8
8	6	5	7	0	1	23	14	16	8
6	9	5	5	2	4	26	16	25	30
7	6	6	9	1	2	28	28	28	32
6	6	6	4	5	0	24	15	19	8
6	6	5	0	0	0	28	28	28	29
6	7	6	1	0	0	28	28	26	25
6	10	6	10	3	7	20	9	11	12
6	6	6	0	0	0	28	21	22	22
6	14	6	36	5	32	26	19	26	17
8	9	6	21	2	5	26	22	23	8
6	6	5	2	6	3	19	18	14	16
8	8	6	15	3	4	27	28	27	26
6	6	6	1	1	0	28	28	28	25
7	12	9	34	2	13	24	16	20	24
6	6	5	0	0	0	28	21	28	24
7	7	8	13	11	5	23	12	20	8
8	8	8	44	16	18	24	24	23	8
6	6	5	2	4	0	24	24	24	25
6	8	7	20	3	24	27	25	11	13
6	6	5	2	2	0	24	24	23	10
6	7	6	6	3	8	23	21	22	29
7	6	7	13	0	9	28	28	28	11
9	11	7	14	0	9	20	15	6	8
6	6	5	10	1	1	24	16	23	8
6	7	9	12	1	8	20	15	18	9
10	19	10	49	5	11	20	10	15	8
6	6	5	4	0	0	25	25	27	32
6	6	5	1	8	0	24	22	24	16
6	6	6	3	3	0	27	14	20	16
6	6	8	29	12	38	26	25	26	8
10	9	12	15	1	12	24	6	4	8
6	6	5	15	0	10	26	15	12	28
6	8	5	3	0	0	28	4	9	30
7	11	6	6	0	6	23	15	21	21
7	7	7	5	1	2	19	12	18	8
7	7	7	8	2	6	23	15	4	8
6	6	6	6	4	3	22	13	18	24
7	7	7	5	1	0	25	18	4	8
6	8	7	1	2	5	20	12	7	8
11	15	8	17	6	13	26	20	20	28
8	10	8	7	2	4	25	20	20	8
6	6	5	8	0	0	25	16	21	19
6	7	6	5	4	5	18	19	17	8
8	11	10	24	4	20	28	16	27	24
6	8	7	13	2	12	24	12	15	8
8	7	8	38	16	30	27	28	28	8
7	9	7	28	7	13	23	18	18	8
6	8	7	4	1	1	28	28	28	40
6	9	6	8	2	10	26	20	24	14
6	6	6	10	2	5	18	16	16	8
7	7	6	12	4	4	28	20	22	29
6	6	7	5	4	21	21	17	22	21
8	7	6	34	9	12	28	20	19	27
6	6	6	6	5	0	22	16	16	15
6	6	5	0	1	2	28	25	27	20
6	8	5	3	0	0	24	24	21	21
6	6	6	14	0	10	25	17	20	8
6	7	6	20	7	23	28	24	28	14
7	7	8	24	5	51	24	12	24	21
6	6	6	6	5	0	28	22	25	8
6	8	6	13	5	12	24	15	14	22
6	6	7	4	3	1	19	13	16	8
6	6	7	14	9	13	24	24	24	20
6	8	6	14	0	8	28	20	24	8
6	6	5	5	0	0	27	24	24	29
6	6	5	0	0	3	28	26	25	32
6	7	5	12	7	0	24	24	24	24
6	6	7	9	2	1	24	16	19	8
17	12	6	24	0	34	28	24	24	26
8	6	6	6	0	3	24	14	21	8
7	6	10	19	2	13	25	20	22	8
6	9	6	6	2	0	27	25	28	8
8	9	5	8	6	6	27	20	23	16
6	7	6	11	4	3	22	13	19	8
8	12	7	26	0	16	22	15	20	22
9	9	7	25	0	10	23	16	19	8
6	6	7	38	11	34	19	17	17	14
8	6	5	0	0	0	27	27	25	34
8	10	8	18	3	5	26	17	20	8
7	6	6	5	2	0	23	24	26	20
9	8	5	10	0	8	24	21	22	16
7	11	10	15	3	20	24	18	24	22
6	7	6	14	0	6	20	13	21	8
16	11	8	32	3	24	17	15	17	26
6	9	5	2	5	14	24	24	24	29
6	6	7	2	2	8	27	18	25	21
6	7	5	3	0	7	25	20	16	24
6	10	5	13	2	0	26	23	23	32
7	8	6	2	2	1	24	24	23	29
6	7	5	9	0	2	28	24	28	39
8	7	7	17	4	11	28	24	25	27
6	6	6	1	0	0	19	8	16	23
7	8	10	18	1	7	23	17	20	8
7	9	7	10	3	4	27	16	20	33
7	7	6	12	1	5	22	21	24	16
10	7	8	46	9	24	20	19	20	16
8	9	6	10	0	5	24	21	23	19
6	8	7	8	2	7	23	20	18	28
8	6	8	11	4	3	24	13	13	8
6	6	6	9	3	4	26	21	22	16
7	7	5	0	3	0	27	23	24	24
11	16	5	22	6	12	28	28	24	31
6	8	6	5	0	0	27	20	24	40
6	8	5	2	0	1	24	24	24	25
13	12	9	28	2	15	19	12	12	8
13	17	7	13	3	12	26	24	24	14
6	6	5	13	5	18	24	17	13	21
8	8	8	10	2	7	22	9	4	19
6	6	5	0	0	8	26	24	21	11
7	6	6	5	2	0	23	22	28	8
9	6	7	12	4	0	18	15	19	8
11	8	14	40	5	1	25	15	13	8
6	6	6	4	7	0	27	25	26	13
7	6	7	2	0	0	28	28	28	16
7	6	5	4	0	0	24	20	22	29
10	7	8	46	9	24	20	19	20	16
5	7	8	15	0	3	28	25	27	38
6	6	6	16	0	4	22	16	21	24
6	11	5	14	4	6	23	21	20	28
9	7	5	7	7	4	27	24	23	30
6	6	10	10	0	6	22	10	18	30
6	6	7	3	1	0	24	6	4	8
7	14	9	38	20	7	28	28	28	40
6	8	6	19	8	4	25	18	20	14
7	8	8	12	5	5	28	24	12	13
7	6	5	35	8	16	16	17	18	20
6	6	9	16	3	8	28	16	10	8
7	6	5	35	6	2	26	21	22	27
6	6	5	16	3	0	25	17	19	23
6	15	10	4	1	0	28	19	24	22
5	14	8	27	12	17	22	22	20	25
8	9	8	40	0	24	28	8	4	30
6	12	6	16	0	8	23	9	19	22
6	6	7	18	0	5	24	15	20	31
7	6	6	0	0	0	28	24	24	8
7	11	6	9	0	0	19	19	19	21
7	12	5	9	10	0	24	24	25	24
6	6	7	32	0	18	25	14	20	13
5	6	5	6	1	0	16	9	11	8
6	9	17	16	0	4	22	16	21	24
5	7	6	14	4	6	23	21	20	28
9	9	7	7	7	4	27	24	23	30
6	8	6	10	0	6	22	10	18	30
6	6	6	3	1	0	24	6	4	8
5	9	5	38	20	7	28	28	28	40
10	6	7	19	8	4	25	18	20	14
7	19	7	12	5	5	28	24	12	13
6	6	6	2	7	0	24	24	24	24
6	10	5	15	2	5	27	4	19	8
6	6	5	15	6	4	20	19	20	8
7	6	6	5	0	5	28	24	28	22
6	15	7	14	7	15	23	19	21	8
6	6	5	10	16	8	23	18	20	8
6	8	6	6	2	10	24	19	21	11
8	11	5	35	8	16	16	17	18	20
5	6	6	16	3	8	28	16	10	8
5	6	8	35	6	2	26	21	22	27
6	6	7	2	0	0	27	26	22	27
5	6	5	4	0	0	24	4	4	22
8	7	5	8	0	2	28	28	28	32
6	8	5	3	0	0	24	10	18	8
6	7	6	5	3	0	28	21	22	27
14	9	5	33	1	12	24	21	21	22
6	7	6	29	11	28	22	13	14	20
6	6	8	13	0	22	25	24	23	24
6	7	6	4	2	0	24	13	15	21
5	9	6	2	1	0	26	20	21	29
9	8	8	4	0	1	26	14	18	9
6	9	10	19	3	4	20	8	6	29
5	9	9	4	0	2	20	8	12	18
7	11	6	3	2	18	28	28	28	23
6	6	6	6	5	11	28	16	26	8
5	8	6	10	6	6	28	28	28	23
10	17	5	18	0	11	20	18	18	24
7	7	6	8	0	0	27	17	19	11
6	6	8	18	3	4	25	24	23	10
7	20	6	22	7	1	28	19	10	32
5	6	5	7	3	4	24	19	4	8
6	7	5	8	2	6	27	23	26	17
8	6	11	5	6	7	25	21	8	32
9	8	7	1	0	0	24	19	4	22
5	6	7	4	1	0	27	19	19	8
5	8	10	11	3	2	27	14	17	28
9	9	6	21	5	9	24	8	4	8
9	6	7	5	2	6	27	15	16	25
6	8	5	6	1	0	24	22	4	11
6	6	6	20	2	7	23	15	23	23
6	6	7	26	0	6	24	16	24	17
15	12	7	0	0	0	28	28	28	32
7	9	5	20	4	8	24	18	4	26
6	6	7	16	4	3	21	14	19	19
6	6	7	24	3	4	23	21	24	21
6	6	5	7	0	7	21	14	19	8
6	8	8	0	0	0	22	17	22	9
5	6	5	3	1	2	27	28	27	27
6	11	6	6	17	0	28	23	21	26
5	6	7	16	4	11	24	12	20	8
7	6	6	7	7	0	28	22	25	29
7	7	6	0	0	0	23	25	26	22
5	7	5	16	2	0	17	10	7	8
5	6	5	20	4	4	24	22	23	8
7	6	7	14	6	32	24	17	18	18
6	7	8	1	0	0	22	13	18	19
8	6	6	0	0	0	13	7	10	32
5	10	6	20	1	2	26	21	23	8
6	8	6	38	7	8	26	9	23	35
6	6	7	11	4	3	27	15	21	22
6	7	5	4	2	1	25	20	4	8
8	6	6	19	0	10	18	4	5	29
7	9	5	11	0	2	20	9	16	21
6	9	7	7	2	0	28	12	4	8
6	6	7	0	0	0	23	19	21	26
6	8	6	11	1	4	27	17	4	8
5	9	5	4	2	2	26	6	4	8
7	10	5	2	2	13	25	20	23	24
7	12	6	14	2	4	25	19	18	32
6	11	6	4	1	0	28	23	24	32
6	6	7	11	2	0	28	24	22	27
5	8	7	4	0	0	22	9	18	8
8	6	5	28	1	19	23	17	23	21
8	7	10	10	6	0	28	18	24	30
6	15	6	3	7	3	28	17	23	12
5	6	6	7	2	0	26	12	22	8
6	9	6	4	0	13	25	17	24	24
6	6	10	26	1	20	26	20	21	8
6	6	5	4	1	0	26	14	21	21
6	6	5	0	0	0	24	12	20	8
5	7	6	11	2	1	23	10	16	8
7	7	5	1	0	0	28	24	26	10
10	6	6	1	0	0	27	24	21	23
6	6	6	12	4	12	28	23	22	18
6	7	5	6	4	0	26	20	23	8
5	11	5	1	0	0	28	28	28	28
5	8	5	7	4	2	26	25	25	27
6	6	8	10	2	7	22	12	18	8
10	6	6	10	2	0	28	23	27	40
8	9	5	0	0	2	28	28	28	8
6	7	5	50	8	43	24	18	25	24
8	10	11	44	19	38	28	28	26	20
5	6	5	22	9	5	27	20	22	24
6	6	9	0	0	0	24	20	24	32
7	6	5	2	0	0	28	20	27	19
10	6	7	32	17	40	24	8	4	8
7	6	6	8	0	3	23	18	21	27
7	8	9	3	5	5	26	21	24	8
8	8	6	16	3	0	25	17	19	23
6	12	6	4	1	0	28	19	24	22
11	6	7	27	12	17	22	22	20	25
7	6	6	40	0	24	28	8	4	30
6	8	9	16	0	8	23	9	19	22
6	10	7	18	0	5	24	15	20	31
6	6	8	0	0	0	28	24	24	8
9	10	5	9	0	0	19	19	19	21
6	8	7	9	10	0	24	24	25	24
6	6	6	32	0	18	25	14	20	13
6	8	7	6	1	0	16	9	11	8
6	6	8	16	4	3	26	10	10	8
6	6	6	6	0	0	28	16	15	24
9	8	5	9	2	8	27	15	23	8
8	7	9	16	7	1	25	8	19	8
7	8	7	2	2	2	28	26	23	17
7	8	7	1	0	7	23	16	19	32
10	10	8	1	0	0	28	19	20	27
9	9	8	11	10	0	28	20	25	18
5	7	6	7	16	0	28	25	26	27
9	10	6	28	12	6	23	15	18	9
5	10	5	4	1	0	23	16	20	37
7	9	7	3	0	0	24	24	24	27
6	7	6	3	0	0	28	20	23	28
6	11	5	9	3	4	20	18	20	26
10	6	6	4	3	1	23	12	18	8
5	6	7	7	2	1	21	12	8	8
5	7	6	10	1	6	26	17	19	30
15	6	6	5	0	6	25	20	4	23
5	6	6	2	2	1	18	19	12	31
6	6	6	19	12	12	20	20	19	17
6	7	7	11	5	2	26	21	21	11
6	6	5	27	2	24	28	23	24	18
6	7	6	12	2	12	24	15	4	18
16	7	9	2	0	0	27	26	22	27
6	12	8	4	0	0	24	4	4	22
7	7	6	8	0	2	28	28	28	32
6	6	5	3	0	0	24	10	18	8
8	6	5	5	3	0	28	21	22	27
7	7	7	33	1	12	24	21	21	22
6	6	9	2	1	0	28	24	24	13
6	7	6	1	0	0	25	12	11	24
7	6	6	1	2	0	23	22	23	29
6	6	5	23	4	36	27	25	26	38
5	6	6	71	0	10	28	21	20	16
8	7	5	1	0	0	24	20	4	8
6	15	7	32	16	36	27	20	18	22
8	6	7	3	0	5	24	16	10	11
8	6	6	18	5	0	28	25	25	22
6	6	6	2	0	0	25	21	23	40
5	18	7	2	0	0	18	14	15	21
12	7	7	4	1	2	21	20	20	29
12	6	15	0	1	0	21	9	20	8
5	7	8	5	1	8	26	11	18	27
7	6	7	12	2	0	26	12	16	17
6	8	5	8	1	1	28	24	22	29
5	6	5	0	0	0	24	24	21	22
8	12	5	11	6	4	24	12	18	8
5	8	7	6	10	12	22	16	20	12
7	7	6	2	0	0	24	21	20	16
6	9	8	13	0	2	20	10	16	8
5	8	7	13	2	6	24	13	19	22
6	6	6	13	2	13	24	22	25	27
5	6	7	0	1	0	28	27	24	26
6	6	6	59	12	0	28	28	28	37
6	9	6	7	0	8	18	21	20	40
6	6	5	60	8	25	28	24	25	33
6	6	5	8	1	1	28	23	23	28
8	6	5	6	1	0	22	11	18	8
6	6	8	14	7	8	26	16	24	8
12	6	6	5	4	1	25	14	20	27
5	7	7	21	6	10	28	21	18	8
6	10	15	10	1	0	20	19	12	32
7	7	9	16	0	0	28	26	28	8
8	7	8	10	1	0	25	14	23	8
6	7	9	29	11	28	22	13	14	20
5	6	6	13	0	22	25	24	23	24
6	6	9	4	2	0	24	13	15	21
6	7	6	2	1	0	26	20	21	29
7	7	5	4	0	1	26	14	18	9
6	6	5	19	3	4	20	8	6	29
7	9	6	4	0	2	20	8	12	18
8	6	7	3	2	18	28	28	28	23
6	6	7	6	5	11	28	16	26	8
8	6	6	10	6	6	28	28	28	23
6	6	7	18	0	11	20	18	18	24
7	6	5	8	0	0	27	17	19	11
5	6	10	18	3	4	25	24	23	10
6	12	6	22	7	1	28	19	10	32
5	6	7	7	3	4	24	19	4	8
5	11	6	8	2	6	27	23	26	17
5	8	12	5	6	7	25	21	8	32
5	9	5	1	0	0	24	19	4	22
6	6	5	4	1	0	27	19	19	8
7	12	5	11	3	2	27	14	17	28
8	8	6	21	5	9	24	8	4	8
8	6	6	5	2	6	27	15	16	25
7	11	5	6	1	0	24	22	4	11
5	9	7	20	2	7	23	15	23	23
6	9	9	26	0	6	24	16	24	17
5	7	5	14	3	11	24	8	19	8
5	6	6	42	10	33	21	28	28	40
6	6	5	20	2	7	23	15	23	23
11	6	6	26	0	6	24	16	24	17
5	6	6	14	3	11	24	8	19	8
9	7	7	42	10	33	21	28	28	40
7	13	6	4	2	2	25	9	4	14
5	9	8	6	4	1	28	22	23	19
8	8	5	19	7	8	28	24	27	9
5	8	5	3	3	4	28	28	28	33
5	6	5	7	2	0	27	12	21	24
5	14	5	10	7	5	19	16	13	24
6	7	14	3	0	3	26	16	22	24
5	8	6	9	0	0	25	20	22	31
6	6	7	7	2	0	28	25	25	40
5	6	5	23	5	35	24	21	20	28
6	8	5	2	0	1	26	17	22	28
6	8	8	0	0	0	28	28	28	32
7	6	6	20	4	8	24	18	4	26
9	7	7	16	4	3	21	14	19	19
5	6	5	24	3	4	23	21	24	21
7	6	5	7	0	7	21	14	19	8
8	6	7	0	0	0	22	17	22	9
7	14	6	3	1	2	27	28	27	27
5	8	5	6	17	0	28	23	21	26
5	6	8	16	4	11	24	12	20	8
6	8	6	7	7	0	28	22	25	29
6	6	10	0	0	0	23	25	26	22
6	6	11	16	2	0	17	10	7	8
5	6	8	20	4	4	24	22	23	8
11	8	6	14	6	32	24	17	18	18
10	8	7	1	0	0	22	13	18	19
8	6	8	0	0	0	13	7	10	32
6	7	5	20	1	2	26	21	23	8
6	10	6	38	7	8	26	9	23	35
7	6	6	11	4	3	27	15	21	22
6	6	5	4	2	1	25	20	4	8
6	9	9	19	0	10	18	4	5	29
6	6	11	11	0	2	20	9	16	21
5	6	6	7	2	0	28	12	4	8
7	9	6	0	0	0	23	19	21	26
8	7	7	11	1	4	27	17	4	8
6	9	5	4	2	2	26	6	4	8
5	10	6	2	2	13	25	20	23	24
6	7	7	14	2	4	25	19	18	32
7	11	15	18	6	4	28	26	19	27
7	6	7	7	7	5	28	24	24	29
7	6	5	8	1	1	26	10	21	13
10	6	6	4	4	0	26	21	21	24
6	8	7	3	3	0	20	11	20	8
6	10	5	27	4	2	27	24	4	8
6	12	6	7	1	0	27	16	21	28
14	8	11	16	7	0	25	18	21	26
6	6	5	27	17	0	24	22	22	30
5	6	6	4	4	0	24	12	18	22
6	12	6	12	0	0	28	13	16	8
6	7	5	14	3	3	24	16	17	27
6	7	7	66	15	27	22	20	20	8
8	9	7	4	1	0	28	23	24	32
8	20	5	11	2	0	28	24	22	27
8	8	6	4	0	0	22	9	18	8
5	6	6	28	1	19	23	17	23	21
11	16	6	10	6	0	28	18	24	30
6	6	5	3	7	3	28	17	23	12
6	11	5	7	2	0	26	12	22	8
7	9	5	4	0	13	25	17	24	24
6	9	10	26	1	20	26	20	21	8
5	6	11	4	1	0	26	14	21	21
6	6	6	0	0	0	24	12	20	8
7	6	5	11	2	1	23	10	16	8
8	6	7	1	0	0	28	24	26	10
9	7	5	1	0	0	27	24	21	23
7	15	6	12	4	12	28	23	22	18
8	10	7	6	4	0	26	20	23	8
7	7	7	1	0	0	28	28	28	28
6	6	8	7	4	2	26	25	25	27
9	7	6	10	2	7	22	12	18	8
5	7	6	10	2	0	28	23	27	40
10	6	6	1	3	0	16	16	16	32
6	8	6	20	1	4	25	22	23	8
5	8	6	2	1	0	24	24	22	28
7	6	8	30	10	6	23	14	20	8
5	6	8	7	0	1	23	14	16	8
12	15	7	5	2	4	26	16	25	30
6	8	6	9	1	2	28	28	28	32
7	11	5	4	5	0	24	15	19	8
5	10	5	0	0	0	28	28	28	29
6	6	7	1	0	0	28	28	26	25
5	6	6	10	3	7	20	9	11	12
5	6	5	0	0	0	28	21	22	22
6	6	6	36	5	32	26	19	26	17
6	6	5	21	2	5	26	22	23	8
7	6	5	2	6	3	19	18	14	16
5	10	5	15	3	4	27	28	27	26
9	6	9	1	1	0	28	28	28	25
5	8	6	34	2	13	24	16	20	24
6	7	7	0	0	0	28	21	28	24
5	6	5	13	11	5	23	12	20	8
6	6	7	44	16	18	24	24	23	8
6	6	6	2	4	0	24	24	24	25
7	8	5	20	3	24	27	25	11	13
21	7	5	2	2	0	24	24	23	10
5	6	7	6	3	8	23	21	22	29
10	6	5	13	0	9	28	28	28	11
6	9	7	6	0	6	23	15	21	21
12	8	6	5	1	2	19	12	18	8
5	9	7	8	2	6	23	15	4	8
10	8	9	6	4	3	22	13	18	24
6	9	8	5	1	0	25	18	4	8
6	13	8	1	2	5	20	12	7	8
8	6	6	17	6	13	26	20	20	28
8	8	6	7	2	4	25	20	20	8
5	6	6	8	0	0	25	16	21	19
6	6	9	5	4	5	18	19	17	8
7	6	6	24	4	20	28	16	27	24
6	11	7	13	2	12	24	12	15	8
6	7	6	38	16	30	27	28	28	8
10	6	6	28	7	13	23	18	18	8
6	8	5	4	1	1	28	28	28	40
7	10	5	8	2	10	26	20	24	14
7	7	7	10	2	5	18	16	16	8
9	7	5	12	4	4	28	20	22	29
5	8	6	5	4	21	21	17	22	21
6	8	6	34	9	12	28	20	19	27
8	6	5	6	5	0	22	16	16	15
5	6	6	0	1	2	28	25	27	20
6	8	7	3	0	0	24	24	21	21
9	16	8	14	0	10	25	17	20	8
5	6	9	20	7	23	28	24	28	14
7	9	8	24	5	51	24	12	24	21
5	6	6	6	5	0	28	22	25	8
13	8	6	13	5	12	24	15	14	22
5	6	7	4	3	1	19	13	16	8
6	9	7	38	11	34	19	17	17	14
8	6	6	0	0	0	27	27	25	34
6	12	8	18	3	5	26	17	20	8
6	12	8	5	2	0	23	24	26	20
8	8	5	10	0	8	24	21	22	16
13	9	8	15	3	20	24	18	24	22
7	6	10	14	0	6	20	13	21	8
6	8	5	32	3	24	17	15	17	26
7	6	5	2	5	14	24	24	24	29
6	6	6	2	2	8	27	18	25	21
6	6	6	3	0	7	25	20	16	24
20	8	5	13	2	0	26	23	23	32
7	7	6	2	2	1	24	24	23	29
6	6	5	9	0	2	28	24	28	39
6	7	7	17	4	11	28	24	25	27
6	11	8	1	0	0	19	8	16	23
6	11	7	18	1	7	23	17	20	8
7	17	5	10	3	4	27	16	20	33
8	6	6	12	1	5	22	21	24	16
7	6	6	46	9	24	20	19	20	16
5	6	5	8	0	0	25	16	21	19
6	11	6	5	4	5	18	19	17	8
7	6	6	24	4	20	28	16	27	24
8	6	5	13	2	12	24	12	15	8
8	15	6	38	16	30	27	28	28	8
5	7	6	28	7	13	23	18	18	8
7	7	6	4	1	1	28	28	28	40
5	7	5	8	2	10	26	20	24	14
5	6	6	10	2	5	18	16	16	8
5	6	6	12	4	4	28	20	22	29
6	7	5	5	4	21	21	17	22	21
7	6	6	34	9	12	28	20	19	27
7	10	5	6	5	0	22	16	16	15
6	8	7	0	1	2	28	25	27	20
5	6	8	3	0	0	24	24	21	21
8	7	7	14	0	10	25	17	20	8
7	6	6	20	7	23	28	24	28	14
7	9	7	24	5	51	24	12	24	21
