# Supplementary material for: Network analysis of distress, symptom burden, social support, and digital health literacy in older postoperative patients with gastric cancer
Source: Front Psychiatry. 2026 Jun 29;17:1741661. doi: 10.3389/fpsyt.2026.1741661 (PMC13360191; doi:10.3389/fpsyt.2026.1741661)
Supplement: Supplementary file 2 [file DataSheet2.csv]

# load packages
#
# options("repos"=c(CRAN="http://mirrors.tuna.tsinghua.edu.cn/CRAN/"))
# options(BioC_mirror="http://mirrors.tuna.tsinghua.edu.cn/bioconductor/")
#
# install.packages(c("bootnet"	"lavaan"	"qgraph"	"corpcor"))
library(bootnet)
library(lavaan)
library(qgraph)
library(tidyr)
library(dplyr)
library(corpcor)
library(mgm)
# load and processing data
BSI <- c("抑郁（2、5、8、11、14、17）"	"焦虑（3、6、9、12、15、18）"	"躯体化症状（1、4、7、10、13、16）")
MDAS <- c("核心项目（1-13）"	"特异性项目（14-18）"	"妨碍项目（19-24）")
MSPSS <- c("家庭支持（11、3、4、8）"	"朋友支持(6、7、9、 12)"	"其他支持(条目1、2、5、10)")
eHEALTH <- c("电子素养总分")
oldNames <- c(BSI	MDAS	MSPSS	eHEALTH)
newNames <- c("Depression"	"Anxiety"	"Somatization"
"Core Items"	"GI Module Items"	"Interference Items"
"Family"	"Friends"	"Significant others"
"Overall eHealth Literacy")
traits <- c("BSI-18"	"BSI-18"	"BSI-18"	"MDAS-GI"	"MDAS-GI"	"MDAS-GI"	"MSPSS"	"MSPSS"	"MSPSS"	"eHEALS")
shortNames <- c("B1"	"B2"	"B3"	"M1"	"M2"	"M3"	"S1"	"S2"	"S3"	"E")
cleanData <- read.csv("rawData.csv")
head(cleanData)
# Network analysis
## predictability
p <- ncol(cleanData)
fit_obj <- mgm(data = as.matrix(cleanData)
type = rep('g'	p)
lev = rep(1	p)
lambdaSel = 'CV'
rule.reg = 'OR'	pbar=TRUE)
pred_obj <- predict(fit_obj	as.matrix(cleanData)	error.continuous = 'R2')
pred_obj$error$R2
## partial correlation network
ConNetwork <- estimateNetwork(cleanData	default='pcor'	corMethod='cor_auto'	labels=shortNames)
## plot network
# plot(ConNetwork	layout = "spring"	groups = traits
# label.cex = 0.7	label.color = 'black'	negDashed = T	legend=T
# nodeNames = newNames	legend.cex = 0.27	legend.mode = 'style2'
# curveAll = T	curveDefault=0.0)
network <- qgraph(ConNetwork$graph
layout = 'spring'
# graph = 'pcor'	# note this new argument
theme = 'colorblind'
groups = traits
pie = pred_obj$error$R2
negDashed = T
width = 7 * 1.4	# width of figure
height = 7	# height of figure
label.cex = 0.7	label.color = 'black'
legend.cex = 0.3	legend.mode = 'style2'	legend=T
nodeNames = newNames	curveAll = T	curveDefault=0.5)
## network statistics
pcorMatrix <- ConNetwork$graph
pcorMatrix
edegs_gt_0 <- sum(sapply(ConNetwork$graph	function(x) sum(unlist(x) > 0))) / 2
edegs_gt_0
pcorMatrix[upper.tri(pcorMatrix	diag = TRUE)] <- ""
write.table(pcorMatrix	"cor.csv"	quote = F	sep = "	, row.names = T) ## centrality centralityPlot(ConNetwork, labels = newNames, include = c(Strength"	"Closeness"	"Betweenness")	orderBy = "Strength")
centralityG <- centralityTable(ConNetwork	labels = newNames	standardized=F)
centralityG_wide <- pivot_wider(as.data.frame(centralityG)	id_cols='node'	names_from='measure'	values_from='value')
bridgeG <- networktools::bridge(ConNetwork$graph	communities = traits	nodes = newNames)
centralityG_wide$brigeBetweeness <- bridgeG[['Bridge Betweenness']]
centralityG_wide$brigeCloseness <- bridgeG[['Bridge Closeness']]
centralityG_wide$brigeStrength <- bridgeG[['Bridge Strength']]
write.csv(centralityG_wide	file='centrality.csv')
## bootnet test
### edge weights (non-parametric bootstrapping)
bootnet_nonpar <- bootnet(ConNetwork	type='nonparametric'
nBoots = 2500	nCores = 4)
plot(bootnet_nonpar	plot = "area"
labels = TRUE
order = "sample")
plot(bootnet_nonpar	statistics = 'all'	plot = 'difference'	order='mean')
### centrality indices (case-dropping bootstrapping)
bootnet_case_dropping <- bootnet(ConNetwork	type = "case"
nBoots=2500	nCores=4
communities = traits
statistics = c("strength"	"closeness"	"betweenness"))
plot(bootnet_case_dropping	statistics = c("strength"	"closeness"	"betweenness"))
#### CS-C
corStability(bootnet_case_dropping)
### bootstrapping difference test
bootnet_difference_test <- bootnet(ConNetwork
nBoots=2500	nCores=4
communities = traits
statistics = c("strength"	"closeness"	"betweenness"))
bootnet::differenceTest(bootnet_nonpar	"B1"	"B2"	measure = 'strength')
bootnet::differenceTest(bootnet_difference_test	"B1"	"B2"	measure = 'strength')
plot(bootnet_difference_test	statistics = c("strength")	plot = 'difference')
plot(bootnet_difference_test	statistics = c("closeness")	plot = 'difference')
plot(bootnet_difference_test	statistics = c("betweenness")	plot = 'difference')
