# Supplementary material for: Network analysis of distress, symptom burden, social support, and digital health literacy in older postoperative patients with gastric cancer
Source: Front Psychiatry. 2026 Jun 29;17:1741661. doi: 10.3389/fpsyt.2026.1741661 (PMC13360191; doi:10.3389/fpsyt.2026.1741661)
Supplement: Supplementary file 3 [file DataSheet3.csv]

=== Correlation Stability Analysis ===
Sampling levels tested:
nPerson Drop% n
1 192 75.0 261
2 251 67.3 238
3 311 59.5 238
4 371 51.6 232
5 430 43.9 232
6 490 36.1 248
7 550 28.3 248
8 609 20.6 270
9 669 12.8 268
10 729 5.0 265
Maximum drop proportions to retain correlation of 0.7 in at least 95% of the samples:
betweenness: 0.439
- For more accuracy	run bootnet(...	caseMin = 0.361	caseMax = 0.516)
bridgeExpectedInfluence: 0.595
- For more accuracy	run bootnet(...	caseMin = 0.516	caseMax = 0.673)
closeness: 0.361
- For more accuracy	run bootnet(...	caseMin = 0.283	caseMax = 0.439)
expectedInfluence: 0.75 (CS-coefficient is highest level tested)
- For more accuracy	run bootnet(...	caseMin = 0.673	caseMax = 1)
strength: 0.673
- For more accuracy	run bootnet(...	caseMin = 0.595	caseMax = 0.75)
